# Supplementary material for: Clitopilus lampangensis (Agaricales, Entolomataceae), a new species from northern Thailand
Source: MycoKeys. 2019 Sep 20;58:69–82. doi: 10.3897/mycokeys.58.36307 (PMC6765028; doi:10.3897/mycokeys.58.36307)
Supplement: XML Treatment for Clitopilus lampangensis [file mycokeys.58.36307-treatment1.xml]

<!DOCTYPE tp:taxon-treatment
  PUBLIC "-//TaxonX//DTD Taxonomic Treatment Publishing DTD v0 20100105//EN" "tax-treatment-NSO.dtd">
<tp:taxon-treatment xmlns:tp="http://www.plazi.org/taxpub"><tp:treatment-meta><kwd-group><label>Taxon classification</label><kwd><named-content xmlns:xlink="http://www.w3.org/1999/xlink" content-type="kingdom">Fungi</named-content></kwd><kwd><named-content xmlns:xlink="http://www.w3.org/1999/xlink" content-type="order">Agaricales</named-content></kwd><kwd><named-content xmlns:xlink="http://www.w3.org/1999/xlink" content-type="family">Entolomataceae</named-content></kwd></kwd-group><mixed-citation publication-type="journal"><person-group><name><surname>Kumla</surname><given-names>Jaturong</given-names></name><name><surname>Suwannarach</surname><given-names>Nakarin</given-names></name><name><surname>Sungpalee</surname><given-names>Witchaphart</given-names></name><name><surname>Sri-Ngernyuang</surname><given-names>Kriangsak</given-names></name><name><surname>Lumyong</surname><given-names>Saisamorn</given-names></name></person-group><article-title><italic><tp:taxon-name><tp:taxon-name-part taxon-name-part-type="genus" reg="Clitopilus">Clitopilus</tp:taxon-name-part> <tp:taxon-name-part taxon-name-part-type="species" reg="lampangensis">lampangensis</tp:taxon-name-part></tp:taxon-name></italic> (<tp:taxon-name><tp:taxon-name-part taxon-name-part-type="genus" reg="Agaricales">Agaricales</tp:taxon-name-part></tp:taxon-name>, <tp:taxon-name><tp:taxon-name-part taxon-name-part-type="genus" reg="Entolomataceae">Entolomataceae</tp:taxon-name-part></tp:taxon-name>), a new species from northern Thailand</article-title><source>MycoKeys</source><day>20</day><month>9</month><year>2019</year><volume>58</volume><fpage>69</fpage><lpage>82</lpage><pub-id pub-id-type="doi">10.3897/mycokeys.58.36307</pub-id></mixed-citation></tp:treatment-meta><tp:nomenclature><tp:taxon-name><object-id xmlns:xlink="http://www.w3.org/1999/xlink" content-type="arpha" xlink:type="simple">CA17D2DA-0571-547D-B81E-EF13D851DEAF</object-id>
              <tp:taxon-name-part taxon-name-part-type="genus" reg="Clitopilus">Clitopilus</tp:taxon-name-part>
              <tp:taxon-name-part taxon-name-part-type="species" reg="lampangensis">lampangensis</tp:taxon-name-part>
              <object-id xmlns:xlink="http://www.w3.org/1999/xlink" content-type="mycobank" xlink:type="simple">830890</object-id>
            </tp:taxon-name><tp:taxon-authority>J. Kumla, N. Suwannarach &amp; S. Lumyong</tp:taxon-authority><tp:taxon-status xmlns:xlink="http://www.w3.org/1999/xlink" xlink:type="simple">sp. nov.</tp:taxon-status><xref ref-type="fig" rid="F3">Fig. 3</xref></tp:nomenclature><tp:treatment-sec sec-type="diagnosis" id="SECID0EIEBG"><title>Diagnosis.</title><p>Distinguished from other <italic><tp:taxon-name><tp:taxon-name-part taxon-name-part-type="genus" reg="Clitopilus">Clitopilus</tp:taxon-name-part></tp:taxon-name></italic> species by its pale yellow to grayish yellow pileus with the presence of caulocystidia, and from <italic><tp:taxon-name><tp:taxon-name-part taxon-name-part-type="genus" reg="Clitopilus">C.</tp:taxon-name-part> <tp:taxon-name-part taxon-name-part-type="species" reg="chalybescens">chalybescens</tp:taxon-name-part></tp:taxon-name></italic> by its wider caulocystidia, longer basidiospores, and lack of grayish blue color change on the pileus and stipe when bruised.</p></tp:treatment-sec><tp:treatment-sec sec-type="etymology" id="SECID0EAFBG"><title>Etymology.</title><p>‘<italic><tp:taxon-name><tp:taxon-name-part taxon-name-part-type="genus" reg="Clitopilus"/><tp:taxon-name-part taxon-name-part-type="species" reg="lampangensis">lampangensis</tp:taxon-name-part></tp:taxon-name></italic>’, referring to Lampang Province, where the holotype was found.</p></tp:treatment-sec><tp:treatment-sec sec-type="Holotype" id="SECID0EQFBG"><title>Holotype.</title><p>THAILAND, Lampang Province, Mae Moh District, (<named-content xmlns:xlink="http://www.w3.org/1999/xlink" content-type="dwc:verbatimCoordinates" xlink:type="simple"><named-content content-type="geo-json" specific-use="{&#34;type&#34;:&#34;Point&#34;,&#34;coordinates&#34;:[99.707222,18.405833]}" id="NCID0EZFBG" xlink:type="simple">18°24'21"N, 99°42'26"E</named-content></named-content>, elevation 380 m), on ground in a tropical deciduous forest, May, 2018, J. Kumla &amp; N. Suwannarach, SDBR-CMUJK 0147 and <abbrev xmlns:xlink="http://www.w3.org/1999/xlink" content-type="institution" xlink:title="BIOTEC Bangkok Herbarium" id="ABBRID0E5FBG" xlink:type="simple">BBH</abbrev> 43590 (isotype).</p></tp:treatment-sec><tp:treatment-sec sec-type="Gene sequence (from holotype)" id="SECID0EDGBG"><title>Gene sequence (from holotype).</title><p><ext-link xmlns:xlink="http://www.w3.org/1999/xlink" ext-link-type="gen" xlink:href="MK764933" xlink:type="simple">MK764933</ext-link> (<abbrev xmlns:xlink="http://www.w3.org/1999/xlink" xlink:title="internal transcribed spacers" id="ABBRID0EOGBG" xlink:type="simple">ITS</abbrev>), <ext-link xmlns:xlink="http://www.w3.org/1999/xlink" ext-link-type="gen" xlink:href="MK764935" xlink:type="simple">MK764935</ext-link> (<abbrev xmlns:xlink="http://www.w3.org/1999/xlink" xlink:title="large subunit" id="ABBRID0EXGBG" xlink:type="simple">LSU</abbrev>) and <ext-link xmlns:xlink="http://www.w3.org/1999/xlink" ext-link-type="gen" xlink:href="MK784127" xlink:type="simple">MK784127</ext-link> (<italic><abbrev xmlns:xlink="http://www.w3.org/1999/xlink" xlink:title="second largest subunit of RNA polymerase II" id="ABBRID0EBHBG" xlink:type="simple">rbp2</abbrev></italic>).</p><p>Basidiocarps small, clitocyboid. Pileus 35–50 mm diam., initially convex or somewhat plano-convex with or without a central depression, becoming deeply umbilicate with age; surface pale yellow (4A3) to greyish yellow (4B5), somewhat velutinous, finely pruinose all over; margin incurved to slightly inrolled, entire or slightly wavy. Lamellae subdecurrent to decurrent, white (1A1), crowded, up to 2.5 mm wide, with lamellulae of 1–3 lengths; edge entire or slightly wavy, concolorous with the sides. Stipe 20–25 × 5–8 mm, central, solid; surface white (1A1) to yellowish white (4A2), finely pruinose all over, densely so towards the apex; base with white cottony mycelium. Odor strong farinaceous. A pale pinkish spore print.</p><p>Basidiospores 7.0–9.0 × 3.0–5.0 μm, <italic>Q</italic> = 1.40–2.33, <bold>Q</bold> = 1.82 ± 0.27, ellipsoid in polar view, amygdaliform to limoniform in side view, with 6–8 prominent longitudinal ridges, colorless, thin-walled. Basidia 17.0–25.0 × 4.0–8.0 μm, clavate, colorless, thin-walled, 2- and 4-spored; sterigmata up to 4 μm long. Lamella-edge fertile. Pleurocystidia and cheilocystidia absent. Lamellar trama subregular; hyphae 2.5–4.0 μm wide, hyaline, thin-walled. Pileus trama compact, hyaline, cylindrical hyphae 5–10 μm wide. Pileipellis a cutis of loosely interwoven hyphae; 3–5 μm wide, hyaline, thin-walled, and terminal cells; subcylindric or narrowly clavate, 4–8 μm wide. Stipitipellis at stipe apex a layer of repent, hyaline, cylindrical hyphae 4–8 μm wide, thin-walled. Caulocystidia 25.5–42.5 × 8.0–15.0 μm, single or clustered, erect or repent, varying in shape from cylindrical to clavate, hyaline, slightly thick-walled. Clamp connections absent in all tissues.</p><fig id="F3" position="float" orientation="portrait"><object-id xmlns:xlink="http://www.w3.org/1999/xlink" content-type="doi" xlink:type="simple">10.3897/mycokeys.58.36307.figure3</object-id><object-id xmlns:xlink="http://www.w3.org/1999/xlink" content-type="arpha" xlink:type="simple">E3271027-55DA-5906-A6E4-1DFE792459E1</object-id><label>Figure 3.</label><caption><p><italic><tp:taxon-name><tp:taxon-name-part taxon-name-part-type="genus" reg="Clitopilus">Clitopilus</tp:taxon-name-part> <tp:taxon-name-part taxon-name-part-type="species" reg="lampangensis">lampangensis</tp:taxon-name-part></tp:taxon-name></italic> SDBR-CMUJK 0147 (holotype). <bold>A</bold> Basidiocarps <bold>B</bold> Basidiospores <bold>C</bold> Basidia <bold>D</bold> Pileipellis <bold>E</bold> Caulocystidia. Scale bars: 10 mm (<bold>A</bold>), 5 μm (<bold>B</bold>), 10 μm (<bold>C–E</bold>).</p></caption><graphic xmlns:xlink="http://www.w3.org/1999/xlink" xlink:href="mycokeys-58-069-g003.jpg" position="float" orientation="portrait" xlink:type="simple" id="oo_341390.jpg"><uri content-type="original_file" xlink:type="simple">https://binary.pensoft.net/fig/341390</uri></graphic></fig></tp:treatment-sec><tp:treatment-sec sec-type="ecology" id="SECID0EUIBG"><title>Ecology and distribution.</title><p>Fruiting solitary or gregarious on soil in a tropical deciduous forest. Known only from northern Thailand</p></tp:treatment-sec><tp:treatment-sec sec-type="material" id="SECID0EZIBG"><title>Specimens examined.</title><p>THAILAND, Lampang Province, Mae Moh District, (<named-content xmlns:xlink="http://www.w3.org/1999/xlink" content-type="dwc:verbatimCoordinates" xlink:type="simple"><named-content content-type="geo-json" specific-use="{&#34;type&#34;:&#34;Point&#34;,&#34;coordinates&#34;:[99.700833,18.405556]}" id="NCID0ECJBG" xlink:type="simple">18°24'20"N, 99°42'3"E</named-content></named-content>, elevation 375 m), on ground in a tropical deciduous forest, May, 2018, N. Suwannarach &amp; J. Kumla, SDBR-CMUNK 0047, GenBank sequence <ext-link xmlns:xlink="http://www.w3.org/1999/xlink" ext-link-type="gen" xlink:href="MK764934" xlink:type="simple">MK764934</ext-link> (<abbrev xmlns:xlink="http://www.w3.org/1999/xlink" xlink:title="internal transcribed spacers" id="ABBRID0EMJBG" xlink:type="simple">ITS</abbrev>), <ext-link xmlns:xlink="http://www.w3.org/1999/xlink" ext-link-type="gen" xlink:href="MK773856" xlink:type="simple">MK773856</ext-link> (<abbrev xmlns:xlink="http://www.w3.org/1999/xlink" xlink:title="large subunit" id="ABBRID0EVJBG" xlink:type="simple">LSU</abbrev>) and <ext-link xmlns:xlink="http://www.w3.org/1999/xlink" ext-link-type="gen" xlink:href="MK784128" xlink:type="simple">MK784128</ext-link> (<italic><abbrev xmlns:xlink="http://www.w3.org/1999/xlink" xlink:title="second largest subunit of RNA polymerase II" id="ABBRID0E6JBG" xlink:type="simple">rbp2</abbrev></italic>).</p></tp:treatment-sec></tp:taxon-treatment>
